# Supplementary material for: Synthesis, Characterization, and Electrocatalytic Properties of PrMn0.5M0.5O3 (M = Cr, Fe, Co, Ni) Perovskites
Source: Materials (Basel). 2025 Feb 6;18(3):717. doi: 10.3390/ma18030717 (PMC11820077; doi:10.3390/ma18030717)
Supplement: Supplementary file 1 [file materials-18-00717-s001.zip]

Archive with 1 entries (1 files):
- materials-3449180-supplementary.pdf
